# Supplementary material for: Mid-Pregnancy Maternal Anxiety Mediates the Association Between Maternal Chronotype and Breastfeeding Duration
Source: Nutrients. 2026 Jan 26;18(3):405. doi: 10.3390/nu18030405 (PMC12899007; doi:10.3390/nu18030405)
Supplement: Supplementary file 1 [file nutrients-18-00405-s001.zip]

Archive with 1 entries (1 files):
- nutrients-4088090-supplementary.pdf
